# Supplementary material for: Mass Spectrometry Imaging of In Vitro Cryptosporidium parvum-Infected Cells and Host Tissue
Source: Biomolecules. 2023 Jul 31;13(8):1200. doi: 10.3390/biom13081200 (PMC10452350; doi:10.3390/biom13081200)
Supplement: Supplementary file 1 [file biomolecules-13-01200-s001.zip]

Archive with 1 entries (1 files):
- biomolecules-2476677-supplementary.pdf
